# Supplementary material for: Infection Prevention and Control Knowledge, Attitudes, and Practices of Healthcare Workers in Tertiary Care Hospitals in Bangladesh During COVID-19: A Multicenter Cross-sectional Survey
Source: Clin Infect Dis. 2025 Jun 25;81(1):49–56. doi: 10.1093/cid/ciaf246 (PMC12314486; doi:10.1093/cid/ciaf246)
Supplement: ciaf246_Supplementary_Data [file ciaf246_supplementary_data.zip]

Archive with 1 entries (1 files):
- Supplement Table 1 and 2_125252.docx
